# Supplementary material for: Ultrasound Assisted Synthesis and In Silico Modelling of 1,2,4-Triazole Coupled Acetamide Derivatives of 2-(4-Isobutylphenyl)propanoic acid as Potential Anticancer Agents
Source: Molecules. 2022 Nov 17;27(22):7984. doi: 10.3390/molecules27227984 (PMC9698963; doi:10.3390/molecules27227984)
Supplement: Supplementary file 1 [file molecules-27-07984-s001.zip]

Archive with 1 entries (1 files):
- molecules-1950360-supplementary.pdf
